# Supplementary material for: Allosteric drug transport mechanism of multidrug transporter AcrB
Source: Nat Commun. 2021 Jun 29;12:3889. doi: 10.1038/s41467-021-24151-3 (PMC8242077; doi:10.1038/s41467-021-24151-3)
Supplement: Supplementary file 8 — Source Data [file 41467_2021_24151_MOESM8_ESM.zip]

Archive with 2 entries (1 files):
- /
- Source_Data_Supplementary_Data-1_2c.zip
